# Supplementary material for: Double Competitive Immunodetection of Small Analyte: Realization for Highly Sensitive Lateral Flow Immunoassay of Chloramphenicol
Source: Biosensors (Basel). 2022 May 17;12(5):343. doi: 10.3390/bios12050343 (PMC9138499; doi:10.3390/bios12050343)
Supplement: Supplementary file 1 [file biosensors-12-00343-s001.zip]

Archive with 1 entries (1 files):
- biosensors-1723821-supplement.pdf
